# Supplementary material for: First record of the leafhopper genus Sweta Viraktamath & Dietrich (Hemiptera, Cicadellidae,Typhlocybinae) from China, with description of one new species feeding on bamboo
Source: Zookeys. 2012 Apr 27;(187):35–43. doi: 10.3897/zookeys.187.2805 (PMC3345901; doi:10.3897/zookeys.187.2805)
Supplement: XML Treatment for Sweta [file zookeys.187.2805-treatment1.xml]

<!DOCTYPE tp:taxon-treatment
  PUBLIC "-//TaxonX//DTD Taxonomic Treatment Publishing DTD v0 20100105//EN" "tax-treatment-NSO.dtd">
<tp:taxon-treatment xmlns:tp="http://www.plazi.org/taxpub"><tp:treatment-meta><mixed-citation publication-type="journal"><person-group><name><surname>Yang</surname><given-names>Lin</given-names></name><name><surname>Chen</surname><given-names>Xiang-Sheng</given-names></name><name><surname>Li</surname><given-names>Zi-Zhong</given-names></name></person-group><article-title>First record of the leafhopper genus 
                    <italic>Sweta</italic> Viraktamath &amp; Dietrich (Hemiptera, Cicadellidae,Typhlocybinae) from China, with description of one new species feeding on bamboo</article-title><source>Zookeys</source><day>27</day><month>4</month><year>2012</year><volume>2012</volume><issue>187</issue><fpage>35</fpage><lpage>43</lpage><pub-id pub-id-type="doi">10.3897/zookeys.187.2805</pub-id></mixed-citation></tp:treatment-meta><tp:nomenclature><tp:taxon-name>
                        <tp:taxon-name-part taxon-name-part-type="genus">Sweta</tp:taxon-name-part>
                    <object-id xmlns:xlink="http://www.w3.org/1999/xlink" xlink:type="simple">http://species-id.net/wiki/Sweta</object-id>
								</tp:taxon-name><tp:taxon-authority>Viraktamath &amp; Dietrich, 2011</tp:taxon-authority><tp:nomenclature-citation-list><tp:nomenclature-citation><tp:taxon-name>Sweta</tp:taxon-name><comment> Viraktamath &amp; Dietrich, 2011: 1.</comment></tp:nomenclature-citation></tp:nomenclature-citation-list></tp:nomenclature><tp:treatment-sec sec-type="Type species"><title>Type species.</title><p><italic><tp:taxon-name>Sweta hallucinata</tp:taxon-name></italic> Viraktamath &amp; Dietrich, 2011, by original designation.</p></tp:treatment-sec><tp:treatment-sec sec-type="Diagnosis"><title>Diagnosis.</title><p>Small size. Crown of the head strongly elevated above the anterior margin of the pronotum. Ocelli vestigial. Pronotum enlarged, strongly convex, and extended to the scutellar suture. Forewing broad, tectiform, with elongate, sinuate distal segments of veins R and M, closed preapical cells absent. Hind wing with the<!--PageBreak--> submarginal vein complete and veins RP and MA confluent. First hind tarsomere acuminate. Aedeagus fused to the connective. Female second valvulae asymmetrical.</p></tp:treatment-sec><tp:treatment-sec sec-type="Distribution"><title>Distribution.</title><p>Oriental region (<xref ref-type="fig" rid="F4">Fig. 19</xref>).</p></tp:treatment-sec><tp:treatment-sec sec-type="Remarks"><title>Remarks.</title><p>This dikraneurine genus is remarkable because it has a feature unknown in other typhlocybinae but present in another leafhopper subfamily (<tp:taxon-name>Signoretiinae</tp:taxon-name>), i.e. the elongate pronotum. A full description of the genus was given by <xref ref-type="bibr" rid="B10">Viraktamath and Dietrich (2011)</xref>.</p></tp:treatment-sec><tp:treatment-sec sec-type="Key to species of Sweta Viraktamath &amp; Dietrich (male)"><title>Key to species of <italic><tp:taxon-name>Sweta</tp:taxon-name></italic> Viraktamath &amp; Dietrich (male)</title><table-wrap content-type="key" position="float" orientation="portrait"><table><tbody><tr><td rowspan="1" colspan="1">1</td><td rowspan="1" colspan="1">Aedeagus with lower preapical processes distinctly longer than more distal processes; male abdomen with 3S apodemes extended to midlength of segment IV </td><td rowspan="1" colspan="1"><italic><tp:taxon-name>Sweta hallucinata</tp:taxon-name></italic></td></tr><tr><td rowspan="1" colspan="1">–</td><td rowspan="1" colspan="1">Aedeagus with lower preapical processes slightly shorter than more distal processes (<xref ref-type="fig" rid="F1">Figs 9–11</xref>); male abdomen with 3S apodemes extended to midlength of segment V (<xref ref-type="fig" rid="F1">Fig. 5</xref>)</td><td rowspan="1" colspan="1"><italic><tp:taxon-name>Sweta bambusana</tp:taxon-name></italic> sp. n.</td></tr></tbody></table></table-wrap></tp:treatment-sec><tp:treatment-sec><!--Section generated to contain objects referenced in tp:taxon-treatment.--><fig id="F4" position="float" orientation="portrait"><label>Figure 19.</label><caption><p>Geographic distribution of <italic><tp:taxon-name>Sweta</tp:taxon-name></italic> species: <italic><tp:taxon-name>Sweta hallucinata</tp:taxon-name></italic> (●); <italic><tp:taxon-name>Sweta bambusana</tp:taxon-name></italic> sp. n. (■).</p></caption><graphic xmlns:xlink="http://www.w3.org/1999/xlink" xlink:href="ZooKeys-187-035-g004.jpg" position="float" orientation="portrait" xlink:type="simple"/></fig><fig id="F1" position="float" orientation="portrait"><label>Figures 1–12.</label><caption><p><italic><tp:taxon-name>Sweta bambusana</tp:taxon-name></italic> sp. n. <bold>1</bold> Head and thorax, dorsal view <bold>2</bold> Head, anteroventral view <bold>3</bold> Forewing <bold>4</bold> Hindwing <bold>5</bold> Base of abdomen, ventral view <bold>6</bold> Male genital capsule, lateral view <bold>7</bold> Style, ventral view <bold>8</bold> Style, lateral view <bold>9</bold> Aedeagus, lateral view <bold>10</bold> Aedeagus, dorsal view <bold>11</bold> Aedeagus, ventral view <bold>12</bold> Female abdominal sternite VII, ventral veiw. Scale bars: = 1 mm (Figs 3, 4), 0.5 mm (Figs 1, 2), 0.2 (Figs 5–12)</p></caption><graphic xmlns:xlink="http://www.w3.org/1999/xlink" xlink:href="ZooKeys-187-035-g001.jpg" position="float" orientation="portrait" xlink:type="simple"/></fig></tp:treatment-sec><ref-list><ref id="B10"><mixed-citation xmlns:xlink="http://www.w3.org/1999/xlink" xlink:type="simple"><person-group><name name-style="western"><surname>Viraktamath</surname><given-names>CA</given-names></name><name name-style="western"><surname>Dietrich</surname><given-names>CH</given-names></name></person-group> (<year>2011</year>)<article-title> A remarkable new genus of Dikraneurini (Hemiptera: Cicadomorpha: Cicadellidae: Typhlocybinae) from Southeast Asia.</article-title><source>Zootaxa </source><volume>2931</volume>: <fpage>1</fpage>-<lpage>7</lpage>.</mixed-citation></ref></ref-list></tp:taxon-treatment>
