# Supplementary material for: First record of the leafhopper genus Sweta Viraktamath & Dietrich (Hemiptera, Cicadellidae,Typhlocybinae) from China, with description of one new species feeding on bamboo
Source: Zookeys. 2012 Apr 27;(187):35–43. doi: 10.3897/zookeys.187.2805 (PMC3345901; doi:10.3897/zookeys.187.2805)
Supplement: XML Treatment for Sweta bambusana [file zookeys.187.2805-treatment2.xml]

<!DOCTYPE tp:taxon-treatment
  PUBLIC "-//TaxonX//DTD Taxonomic Treatment Publishing DTD v0 20100105//EN" "tax-treatment-NSO.dtd">
<tp:taxon-treatment xmlns:tp="http://www.plazi.org/taxpub"><tp:treatment-meta><mixed-citation publication-type="journal"><person-group><name><surname>Yang</surname><given-names>Lin</given-names></name><name><surname>Chen</surname><given-names>Xiang-Sheng</given-names></name><name><surname>Li</surname><given-names>Zi-Zhong</given-names></name></person-group><article-title>First record of the leafhopper genus 
                    <italic>Sweta</italic> Viraktamath &amp; Dietrich (Hemiptera, Cicadellidae,Typhlocybinae) from China, with description of one new species feeding on bamboo</article-title><source>Zookeys</source><day>27</day><month>4</month><year>2012</year><volume>2012</volume><issue>187</issue><fpage>35</fpage><lpage>43</lpage><pub-id pub-id-type="doi">10.3897/zookeys.187.2805</pub-id></mixed-citation></tp:treatment-meta><tp:nomenclature><tp:taxon-name>
                        <tp:taxon-name-part taxon-name-part-type="genus">Sweta</tp:taxon-name-part>
                        <tp:taxon-name-part taxon-name-part-type="species">bambusana</tp:taxon-name-part>
                    <object-id xmlns:xlink="http://www.w3.org/1999/xlink" xlink:type="simple">urn:lsid:zoobank.org:act:E0CB16F2-4D98-4080-8981-9D69A313A2CF</object-id>
								<object-id xmlns:xlink="http://www.w3.org/1999/xlink" xlink:type="simple">http://species-id.net/wiki/Sweta_bambusana</object-id>
								</tp:taxon-name><tp:taxon-status xmlns:xlink="http://www.w3.org/1999/xlink" xlink:type="simple">sp. n.</tp:taxon-status><xref ref-type="fig" rid="F1">Figs 1</xref><xref ref-type="fig" rid="F2">16</xref></tp:nomenclature><tp:treatment-sec sec-type="Type material"><title>Type material.</title><p>Holotype: ♂, <bold>China:</bold> Guizhou, Huishui, Yantang (<named-content xmlns:xlink="http://www.w3.org/1999/xlink" content-type="dwc:verbatimCoordinates" xlink:type="simple">26°08'N, 106°39'E</named-content>), collected from bamboo (<italic><tp:taxon-name>Dendrocalamus affinis</tp:taxon-name></italic>), 31 May 2008, X.-S. Chen and L. Yang (IEGU); paratypes: 3 ♀♀, same data as holotype (IEGU); 3 ♂♂, 4♀♀, Guizhou, Changshun, Weiyuan (<named-content xmlns:xlink="http://www.w3.org/1999/xlink" content-type="dwc:verbatimCoordinates" xlink:type="simple">26°02'N, 106°27'E</named-content>), collected from bamboo (<italic><tp:taxon-name>Dendrocalamus affinis</tp:taxon-name></italic>), 30 Sept. 1997, X.-S. Chen and L. Yang (IEGU), one male and female deposited in BMNH; 3 ♀♀, Guangdong, Guangzhou, Baiyunshan (<named-content xmlns:xlink="http://www.w3.org/1999/xlink" content-type="dwc:verbatimCoordinates" xlink:type="simple">23°10'N, 113°18'E</named-content>), collected from bamboo, 21 Nove. 2006, X.-S. Chen (IEGU).</p></tp:treatment-sec><tp:treatment-sec sec-type="Etymology"><title>Etymology.</title><p>The new species is named after the host plant bamboo (<tp:taxon-name>Bambusoideae</tp:taxon-name>).</p></tp:treatment-sec><tp:treatment-sec sec-type="Description"><title>Description.</title><p>Body length (from apex of vertex to tip of forewings): male 4.03–4.15 mm (N = 5); female 3.75–4.22 mm (N = 10); forewing length: male 3.25–3.30 mm (N = 5); female 3.05–3.31 mm (N = 10).</p></tp:treatment-sec><tp:treatment-sec sec-type="Coloration"><title>Coloration.</title><p>Milky white to pale yellow (<xref ref-type="fig" rid="F2">Figs 13-16</xref>). Forewing cells rather clouded with faint pale brown; distal portions of tarsi dark brown (<xref ref-type="fig" rid="F1">Figs 3</xref>, <xref ref-type="fig" rid="F2">13, 14</xref>).</p></tp:treatment-sec><tp:treatment-sec sec-type="Head and thorax"><title>Head and thorax.</title><p>External features as in diagnosis. Crown shorter medially than width between eyes (0.14:1). Pronotum shorter medially than width at widest part (0.55:1), longer medially than crown (4.0:1). Scutellum shorter medially than pronotum (0.31: 1). Forewing longer medially than width at widest part (2.95:1). Hindwing longer medially than width at widest part (3.65:1).</p></tp:treatment-sec><tp:treatment-sec sec-type="Abdomen"><title>Abdomen.</title><p>Male abdomen with 3S apodemes subparallel, extended to midlength of segment V (<xref ref-type="fig" rid="F1">Fig. 5</xref>).</p></tp:treatment-sec><tp:treatment-sec sec-type="Male genitalia"><title>Male genitalia.</title><p>Aedeagus with both pair of preapical processes curved laterally, lower pair slightly shorter than more dorsal pair (<xref ref-type="fig" rid="F1">Figs 9, 10, 11</xref>); shaft apex blunt and rounded. Other features as in generic diagnosis.</p></tp:treatment-sec><tp:treatment-sec sec-type="Female genitalia"><title>Female genitalia.</title><p>Seventh sternite (<xref ref-type="fig" rid="F1">Fig. 12</xref>) broad basally, triangularly produced posteriorly with rather rounded apex.</p></tp:treatment-sec><tp:treatment-sec sec-type="Host plant"><title>Host plant.</title><p>Bamboo (<italic><tp:taxon-name>Dendrocalamus affinis</tp:taxon-name></italic> (Rendle) Mcclure) (<xref ref-type="fig" rid="F3">Figs 17, 18</xref>).</p><fig id="F1" position="float" orientation="portrait"><label>Figures 1–12.</label><caption><p><italic><tp:taxon-name>Sweta bambusana</tp:taxon-name></italic> sp. n. <bold>1</bold> Head and thorax, dorsal view <bold>2</bold> Head, anteroventral view <bold>3</bold> Forewing <bold>4</bold> Hindwing <bold>5</bold> Base of abdomen, ventral view <bold>6</bold> Male genital capsule, lateral view <bold>7</bold> Style, ventral view <bold>8</bold> Style, lateral view <bold>9</bold> Aedeagus, lateral view <bold>10</bold> Aedeagus, dorsal view <bold>11</bold> Aedeagus, ventral view <bold>12</bold> Female abdominal sternite VII, ventral veiw. Scale bars: = 1 mm (Figs 3, 4), 0.5 mm (Figs 1, 2), 0.2 (Figs 5–12)</p></caption><graphic xmlns:xlink="http://www.w3.org/1999/xlink" xlink:href="ZooKeys-187-035-g001.jpg" position="float" orientation="portrait" xlink:type="simple"/></fig><fig id="F2" position="float" orientation="portrait"><label>Figures 13–16.</label><caption><p><italic><tp:taxon-name>Sweta bambusana</tp:taxon-name></italic> sp. n. <bold>13</bold> Dorsal habitus, holotype from Huishui <bold>14</bold> Lateral habitus, holotype from Huishui <bold>15</bold> Head and thorax, dorsal view <bold>16</bold> Head, anteroventral view.</p></caption><graphic xmlns:xlink="http://www.w3.org/1999/xlink" xlink:href="ZooKeys-187-035-g002.jpg" position="float" orientation="portrait" xlink:type="simple"/></fig><fig id="F3" position="float" orientation="portrait"><label>Figures 17–18.</label><caption><p>Host plant of <italic><tp:taxon-name>Sweta bambusana</tp:taxon-name></italic> sp. n. <bold>17</bold> View of the area where the types of <italic><tp:taxon-name>Sweta bambusana</tp:taxon-name></italic> were captured, in Changshun (Guizhou, China) with <italic><tp:taxon-name>Dendrocalamus affinis</tp:taxon-name></italic> <bold>18</bold> View of the plant.</p></caption><graphic xmlns:xlink="http://www.w3.org/1999/xlink" xlink:href="ZooKeys-187-035-g003.jpg" position="float" orientation="portrait" xlink:type="simple"/></fig><fig id="F4" position="float" orientation="portrait"><label>Figure 19.</label><caption><p>Geographic distribution of <italic><tp:taxon-name>Sweta</tp:taxon-name></italic> species: <italic><tp:taxon-name>Sweta hallucinata</tp:taxon-name></italic> (●); <italic><tp:taxon-name>Sweta bambusana</tp:taxon-name></italic> sp. n. (■).</p></caption><graphic xmlns:xlink="http://www.w3.org/1999/xlink" xlink:href="ZooKeys-187-035-g004.jpg" position="float" orientation="portrait" xlink:type="simple"/></fig></tp:treatment-sec><tp:treatment-sec sec-type="Distribution"><title>Distribution.</title><p>Southern China (Guizhou and Guangdong) (<xref ref-type="fig" rid="F4">Fig. 19</xref>).</p></tp:treatment-sec><tp:treatment-sec sec-type="Remarks"><title>Remarks.</title><p>This new species is very closely related to <italic><tp:taxon-name>Sweta hallucinata</tp:taxon-name></italic> Viraktamath &amp; Dietrich, 2011 from Thailand and India, but can be distinguished by the aedeagus with apex blunt and rounded (tapering in <italic>hallucinata</italic>); the lower pair of subapical processes slightly shorter than more dorsal pair (in <italic>hallucinata</italic>, the lower pair are distinctly longer than the more upper pair); male abdomen with the 3S apodemes extended to midlength of the segment V (extended to midlength of the segment IV in <italic>hallucinata</italic>); the female abdominal sternite VII more or less triangular (relatively rounded in <italic>hallucinata</italic>)<!--PageBreak--><!--PageBreak-->.</p></tp:treatment-sec></tp:taxon-treatment>
